# Supplementary material for: Autonomic Phenotypes in Chronic Fatigue Syndrome (CFS) Are Associated with Illness Severity: A Cluster Analysis
Source: J Clin Med. 2020 Aug 5;9(8):2531. doi: 10.3390/jcm9082531 (PMC7464864; doi:10.3390/jcm9082531)
Supplement: Supplementary file 1 [file jcm-09-02531-s001.zip]

Archive with 8 entries (5 files):
- supplementary_files/
- supplementary_files/Supplementary file 1_5.08-scalone.pdf
- __MACOSX/
- __MACOSX/supplementary_files/
- __MACOSX/supplementary_files/._Supplementary file 1_5.08-scalone.pdf
- supplementary_files/Supplementary file_02_15.07.pdf
- __MACOSX/supplementary_files/._Supplementary file_02_15.07.pdf
- __MACOSX/._supplementary_files
